# Supplementary material for: Prevalence of methicillin-resistant Staphylococcus aureus and pattern of antimicrobial resistance in mastitis milk of cattle in Chitwan, Nepal
Source: BMC Vet Res. 2021 Jul 7;17:239. doi: 10.1186/s12917-021-02942-6 (PMC8262063; doi:10.1186/s12917-021-02942-6)
Supplement: Supplementary file 1 — Additional file 1 Resistance profile of S. aureus isolates. Based on antibiotic susceptibility test of S. aureus against commonly used antibiotics, resistance profile of each isolates were determined. Altogether 23 different resistance profiles of isolates were determined. [file 12917_2021_2942_MOESM1_ESM.xlsx]

## Sheet: S. aureus
Resistance profile of S. aureus isolates
S.N.	No of Ab	No. of Isolates	Resistance Profile	Resistance	MAR index
				to Ab group
1	2	1	AMP-TEI	2	0.2
2	3	1	AMP -TEI-CZ	3	0.3
3	5	1	GEN-AMP -AK-CPM-TEI	4	0.5
4	5	1	GEN-AMP -CD-AK-TEI	4	0.5
5	5	1	CIP- AMP -CPM-CTX-TEI	4	0.5
6	6	2	CIP- GEN-AMP -CD-AK-E	4	0.5
7	6	1	GEN-AMP -CD-AK-CPM-E	4	0.5
8	6	2	CIP- GEN-AMP -AK-CPM-TEI	5	0.5
9	6	1	GEN-AMP -CD-AK-CPM-TEI	5	0.5
10	6	2	CIP- GEN-AMP -CD-AK-TEI	5	0.5
11	7	1	CIP- GEN-AMP -CD-AK-CPM-TEI	6	0.6
12	8	2	CIP- GEN-AMP -CD-AK-CPM-CTX-TEI	6	0.7
13	8	1	CIP- GEN-AMP -AK-CPM-CTX-TEI-E	6	0.7
14	8	1	GEN-AMP -CD-AK-CPM-CTX-TEI-CZ	5	0.7
15	8	1	CIP- GEN-AMP -CD-AK-CTX-TEI-E	6	0.7
16	8	1	CIP-TE- GEN-AMP -CD-AK-CPM-TEI	7	0.7
17	8	1	TE- GEN-AMP -CD-CPM-CTX-TEI-E	6	0.7
18	8	1	GEN-AMP -CD-AK-CPM-CTX-TEI-E	5	0.7
19	8	1	CIP-TE- GEN-AMP -AK-TEI-CZ-E	7	0.7
20	9	1	CIP-TE- GEN-AMP-CD- AK-CPM-CTX-TEI	6	0.8
21	9	3	CIP- GEN-AMP -CD- AK-CPM-CTX-TEI-E	6	0.8
22	10	1	CIP-TE- GEN-AMP -CD- AK-CPM-CTX-TEI-E	7	0.9
23	10	1	CIP-TE- GEN-AMP -CD- AK-CPM-TEI-CZ-E	7	0.9
