# Supplementary material for: Prevalence of methicillin-resistant Staphylococcus aureus and pattern of antimicrobial resistance in mastitis milk of cattle in Chitwan, Nepal
Source: BMC Vet Res. 2021 Jul 7;17:239. doi: 10.1186/s12917-021-02942-6 (PMC8262063; doi:10.1186/s12917-021-02942-6)
Supplement: Supplementary file 2 — Additional file 2. Resistance profile of CoNS isolates. Based on antibiotic susceptibility test of CoNS against commonly used antibiotics, resistance profile of each isolates were determined. Altogether, 25 different resistance profiles of isolates were determined. [file 12917_2021_2942_MOESM2_ESM.xlsx]

## Sheet: CoNS
Resistance profile of CoNS isolates
S.N.	No of Ab	No of isolates	Resistance profile	Ab group	MAR Index
1	1	1	AMP	1	0.1
2	2	2	AMP-TEI	2	0.2
3	3	2	GEN-AMP-TEI	3	0.3
4	3	1	AMP-CD-TEI	3	0.3
5	3	1	AMP- CTX-TEI	3	0.3
6	5	1	AMP-CPM-CTX-TEI-E	4	0.4
7	3	3	GEN-AMP -AK-TEI	4	0.4
8	5	1	CIP- AMP-CD-AK-CTX	5	0.5
9	5	1	CIP- GEN-AMP -AK-CPM	5	0.5
10	5	1	GEN-AMP -AK-CPM-TEI	5	0.5
11	5	1	GEN-AMP - AK- CTX-TEI	5	0.5
12	5	1	GEN-AMP -CD- CTX-TEI	5	0.5
13	5	1	AMP-AK- CTX-TEI-CZ	4	0.5
14	6	1	TE- GEN-AMP -AK-CPM-CTX	5	0.5
15	5	1	GEN-AMP -CPM-TEI-E	5	0.5
16	6	1	GEN- AMP-CD-AK-TEI-E	5	0.5
17	6	1	CIP- AMP-CD-CPM-TEI-E	5	0.5
18	6	1	GEN-AMP -AK-CTX-TEI-E	6	0.6
19	6	1	GEN-AMP -CD-CPM-CTX-TEI	5	0.6
20	7	2	GEN-AMP -CD-AK-CPM-CTX-TEI	5	0.6
21	6	1	TE-AMP-CD-AK-TEI-E	5	0.6
22	7	1	TE- GEN-AMP -CD-AK-CTX-TEI	7	0.6
23	8	1	GEN-AMP -CD-AK-CPM-CTX-TEI-CZ	6	0.7
24	9	1	CIP- GEN-AMP -CD-AK-CPM-CTX-TEI-E	7	0.8
25	10	1	CIP- TE- GEN-AMP -CD-AK-CTX-TEI-CZ-E	8	0.9
